# Supplementary material for: Rapid and Accurate Detection of Gnomoniopsis smithogilvyi the Causal Agent of Chestnut Rot, through an Internally Controlled Multiplex PCR Assay
Source: Pathogens. 2022 Aug 12;11(8):907. doi: 10.3390/pathogens11080907 (PMC9415963; doi:10.3390/pathogens11080907)
Supplement: Supplementary file 1 [file pathogens-11-00907-s001.zip › Table S1.xls]

## Sheet: Summary
Table S1. Length and identity of sequences from G. smithogilvyi representatives amplified with the mPCR-specific primers
Isolate	Total nucelotides				Identity (%)
	TEFa	ITSb	TUBc		TEF (KR072534)d		ITS (NR_166040)e		TUB(JQ910639)f
BRI 1 Bright Australia	489	370	203		99.17		99.73		99
BRI 2 Bright Australia	477	366	186		99.16		99.45		96.69
BRI 3 Bright Australia	483	362	182		99.16		99.45		95.6
WAN 1 Wandiligong Australia	486	366	207		99.16		99.45		97.55
WAN 2 Wandiligong Australia	485	370	208		98.77		98.92		97.54
WAN 3 Wandiligong Australia	480	372	182		99.16		99.19		96.15
FUM 1 Fumina Australia	474	366	63g		99.57		99.45		100
FUM 2 Fumina Australia	485	365	203		98.77		99.73		99
FUM 3 Fumina Australia	485	370	251		99.16		99.46		97.98
STA 1 Stanley Australia	484	367	204		99.57		99.46		98.03
STA 2 Stanley Australia	485	356	204		98.77		99.72		98.51
STA 3 Stanley Australia	477	371	201		99.57		99.19		98.01
Average	482.5	366.75	202.818		99.1658		99.4333		97.8383
a Translation Elongation Factor 1α; b Internal Transcribed Spacer; c β-tubulin
d-f Accession numbers of Gnomoniopsis smithogilvyi ex-type CBS 130190 for the respective sequences analysed
g This value was not included in the average determination

## Sheet: TEF_Aligned_Sequences
Aligned TEF sequences
BRI 1 Bright Australia	C	C	G	G	A	A	C	A	A	G	C	T	G	C	G	A	C	C	G	C	G	A	G	T	T	G	G	C	C	G	T	T	G	G	C	C	T	T	G	G	C	G	G	G	A	G	T	G	G
BRI 2 Bright Australia	C	C	G	G	A	T	C	A	A	G	C	T	G	C	G	A	C	C	G	C	G	A	G	T	T	G	G	C	C	G	T	T	G	G	C	C	T	T	G	G	C	G	G	G	A	G	T	G	G
BRI 3 Bright Australia	-	C	G	G	A	A	C	A	A	G	C	T	G	C	G	A	C	C	G	C	G	A	G	T	T	G	G	C	C	G	T	T	G	G	C	C	T	T	G	G	C	G	G	G	A	G	T	G	G
WAN 1 Wandiligong Australia	C	C	G	G	A	A	C	A	A	G	C	T	G	C	G	A	C	C	G	C	G	A	G	T	T	G	G	C	C	G	T	T	G	G	C	C	T	T	G	G	C	G	G	G	A	G	T	G	G
WAN 2 Wandiligong Australia	-	C	G	G	A	T	C	A	A	G	C	T	G	C	G	A	C	C	G	C	G	A	G	T	T	G	G	C	C	G	T	T	G	G	C	C	T	T	G	G	C	G	G	G	A	G	T	G	G
WAN 3 Wandiligong Australia	C	C	G	G	A	T	C	A	A	G	C	T	G	C	G	A	C	C	G	C	G	A	G	T	T	G	G	C	C	G	T	T	G	G	C	C	T	T	G	G	C	G	G	G	A	G	T	G	G
FUM 1 Fumina Australia	C	C	G	G	A	A	C	A	A	G	C	T	G	C	G	A	C	C	G	C	G	A	G	T	T	G	G	C	C	G	T	T	G	G	C	C	T	T	G	G	C	G	G	G	A	G	T	G	G
FUM 2 Fumina Australia	-	C	G	G	A	T	C	A	A	G	C	T	G	C	G	A	C	C	G	C	G	A	G	T	T	G	G	C	C	G	T	T	G	G	C	C	T	T	G	G	C	G	G	G	A	G	T	G	G
FUM 3 Fumina Australia	-	C	C	G	G	A	C	A	A	G	C	T	G	C	G	A	C	C	G	C	G	A	G	T	T	G	G	C	C	G	T	T	G	G	C	C	T	T	G	G	C	G	G	G	A	G	T	G	G
STA 1 Stanley Australia	-	C	G	G	A	A	C	A	A	G	C	T	G	C	G	A	C	C	G	C	G	A	G	T	T	G	G	C	C	G	T	T	G	G	C	C	T	T	G	G	C	G	G	G	A	G	T	G	G
STA 2 Stanley Australia	-	C	G	G	A	T	C	A	A	G	C	T	G	C	G	A	C	C	G	C	G	A	G	T	T	G	G	C	C	G	T	T	G	G	C	C	T	T	G	G	C	G	G	G	A	G	T	G	G
STA 3 Stanley Australia	-	C	G	G	A	A	C	A	A	G	C	T	G	C	G	A	C	C	G	C	G	A	G	T	T	G	G	C	C	G	T	T	G	G	C	C	T	T	G	G	C	G	G	G	A	G	T	G	G
BRI 1 Bright Australia	A	G	A	A	C	T	C	C	A	C	C	C	C	A	T	C	T	T	C	T	T	G	T	T	G	T	C	A	T	G	A	T	C	T	C	G	T	C	G	C	T	G	A	C	T	C	A	A	T
BRI 2 Bright Australia	A	G	A	A	C	T	C	C	A	C	C	C	C	A	T	C	T	T	C	T	T	G	T	T	G	T	C	A	T	G	A	T	C	T	C	G	T	C	G	C	T	G	A	C	T	C	A	A	T
BRI 3 Bright Australia	A	G	A	A	C	T	C	C	A	C	C	C	C	A	T	C	T	T	C	T	T	G	T	T	G	T	C	A	T	G	A	T	C	T	C	G	T	C	G	C	T	G	A	C	T	C	A	A	T
WAN 1 Wandiligong Australia	A	G	A	A	C	T	C	C	A	C	C	C	C	A	T	C	T	T	C	T	T	G	T	T	G	T	C	A	T	G	A	T	C	T	C	G	T	C	G	C	T	G	A	C	T	C	A	A	T
WAN 2 Wandiligong Australia	A	G	A	A	C	T	C	C	A	C	C	C	C	A	T	C	T	T	C	T	T	G	T	T	G	T	C	A	T	G	A	T	C	T	C	G	T	C	G	C	T	G	A	C	T	C	A	A	T
WAN 3 Wandiligong Australia	A	G	A	A	C	T	C	C	A	C	C	C	C	A	T	C	T	T	C	T	T	G	T	T	G	T	C	A	T	G	A	T	C	T	C	G	T	C	G	C	T	G	A	C	T	C	A	A	T
FUM 1 Fumina Australia	A	G	A	A	C	T	C	C	A	C	C	C	C	A	T	C	T	T	C	T	T	G	T	T	G	T	C	A	T	G	A	T	C	T	C	G	T	C	G	C	T	G	A	C	T	C	A	A	T
FUM 2 Fumina Australia	A	G	A	A	C	T	C	C	A	C	C	C	C	A	T	C	T	T	C	T	T	G	T	T	G	T	C	A	T	G	A	T	C	T	C	G	T	C	G	C	T	G	A	C	T	C	A	A	T
FUM 3 Fumina Australia	A	G	A	A	C	T	C	C	A	C	C	C	C	A	T	C	T	T	C	T	T	G	T	T	G	T	C	A	T	G	A	T	C	T	C	G	T	C	G	C	T	G	A	C	T	C	A	A	T
STA 1 Stanley Australia	A	G	A	A	C	T	C	C	A	C	C	C	C	A	T	C	T	T	C	T	T	G	T	T	G	T	C	A	T	G	A	T	C	T	C	G	T	C	G	C	T	G	A	C	T	C	A	A	T
STA 2 Stanley Australia	A	G	A	A	C	T	C	C	A	C	C	C	C	A	T	C	T	T	C	T	T	G	T	T	G	T	C	A	T	G	A	T	C	T	C	G	T	C	G	C	T	G	A	C	T	C	A	A	T
STA 3 Stanley Australia	A	G	A	A	C	T	C	C	A	C	C	C	C	A	T	C	T	T	C	T	T	G	T	T	G	T	C	A	T	G	A	T	C	T	C	G	T	C	G	C	T	G	A	C	T	C	A	A	T
BRI 1 Bright Australia	A	G	C	T	T	T	C	A	T	C	C	A	A	T	C	T	C	C	C	A	T	C	C	C	G	T	T	G	G	C	C	A	C	A	T	C	G	C	G	C	A	G	G	A	A	C	G	G	C
BRI 2 Bright Australia	A	G	C	T	T	T	C	A	T	C	C	A	A	T	C	T	C	C	C	A	T	C	C	C	G	T	T	G	G	C	C	A	C	A	T	C	G	C	G	C	A	G	G	A	A	C	G	G	C
BRI 3 Bright Australia	A	G	C	T	T	T	C	A	T	C	C	A	A	T	C	T	C	C	C	A	T	C	C	C	G	T	T	G	G	C	C	A	C	A	T	C	G	C	G	C	A	G	G	A	A	C	G	G	C
WAN 1 Wandiligong Australia	A	G	C	T	T	T	C	A	T	C	C	A	A	T	C	T	C	C	C	A	T	C	C	C	G	T	T	G	G	C	C	A	C	A	T	C	G	C	G	C	A	G	G	A	A	C	G	G	C
WAN 2 Wandiligong Australia	A	G	C	T	T	T	C	A	T	C	C	A	A	T	C	T	C	C	C	A	T	C	C	C	G	T	T	G	G	C	C	A	C	A	T	C	G	C	G	C	A	G	G	A	A	C	G	G	C
WAN 3 Wandiligong Australia	A	G	C	T	T	T	C	A	T	C	C	A	A	T	C	T	C	C	C	A	T	C	C	C	G	T	T	G	G	C	C	A	C	A	T	C	G	C	G	C	A	G	G	A	A	C	G	G	C
FUM 1 Fumina Australia	A	G	C	T	T	T	C	A	T	C	C	A	A	T	C	T	C	C	C	A	T	C	C	C	G	T	T	G	G	C	C	A	C	A	T	C	G	C	G	C	A	G	G	A	A	C	G	G	C
FUM 2 Fumina Australia	A	G	C	T	T	T	C	A	T	C	C	A	A	T	C	T	C	C	C	A	T	C	C	C	G	T	T	G	G	C	C	A	C	A	T	C	G	C	G	C	A	G	G	A	A	C	G	G	C
FUM 3 Fumina Australia	A	G	C	T	T	T	C	A	T	C	C	A	A	T	C	T	C	C	C	A	T	C	C	C	G	T	T	G	G	C	C	A	C	A	T	C	G	C	G	C	A	G	G	A	A	C	G	G	C
STA 1 Stanley Australia	A	G	C	T	T	T	C	A	T	C	C	A	A	T	C	T	C	C	C	A	T	C	C	C	G	T	T	G	G	C	C	A	C	A	T	C	G	C	G	C	A	G	G	A	A	C	G	G	C
STA 2 Stanley Australia	A	G	C	T	T	T	C	A	T	C	C	A	A	T	C	T	C	C	C	A	T	C	C	C	G	T	T	G	G	C	C	A	C	A	T	C	G	C	G	C	A	G	G	A	A	C	G	G	C
STA 3 Stanley Australia	A	G	C	T	T	T	C	A	T	C	C	A	A	T	C	T	C	C	C	A	T	C	C	C	G	T	T	G	G	C	C	A	C	A	T	C	G	C	G	C	A	G	G	A	A	C	G	G	C
[truncated: 149 more columns]

## Sheet: ITS_Aligned_Sequences
Aligned ITS sequences
BRI 1 Bright Australia	G	A	C	A	G	G	T	C	G	G	C	C	G	G	-	T	G	G	C	C	C	T	A	T	A	A	A	C	T	C	T	T	T	G	T	T	T	T	T	A	C	A	G	T	G	T	A	T	C
BRI 2 Bright Australia	-	-	-	-	G	G	T	C	G	G	C	C	G	G	T	G	G	-	C	C	C	T	A	T	A	A	A	C	T	C	T	T	T	G	T	T	T	T	T	A	C	A	G	T	G	T	A	T	C
BRI 3 Bright Australia	-	-	-	-	-	-	-	-	G	G	C	C	G	G	-	T	G	G	C	C	C	T	A	T	G	A	A	C	T	C	T	T	T	G	T	T	T	T	T	A	C	A	G	T	G	T	A	T	C
WAN 1 Wandiligong Australia	-	-	-	-	G	G	T	C	G	G	C	C	G	G	G	T	G	G	C	C	C	T	A	T	A	A	A	C	T	C	T	T	T	G	T	T	T	T	T	A	C	A	G	T	G	T	A	T	C
WAN 2 Wandiligong Australia	-	-	-	A	G	G	T	C	G	G	C	C	G	G	G	T	G	G	C	C	C	T	A	T	A	A	A	C	T	C	T	T	T	G	T	T	T	T	T	A	C	A	G	T	G	T	A	T	C
WAN 3 Wandiligong Australia	G	A	C	A	G	G	T	C	G	G	C	C	G	G	G	T	G	G	C	C	C	T	A	T	A	A	A	C	T	C	T	T	T	G	T	T	T	T	T	A	C	A	G	T	G	T	A	T	C
FUM 1 Fumina Australia	-	-	-	-	G	G	T	C	G	G	C	C	G	G	G	T	G	G	C	C	C	T	A	T	A	A	A	C	T	C	T	T	T	G	T	T	T	T	T	A	C	A	G	T	G	T	A	T	C
FUM 2 Fumina Australia	-	-	-	-	-	G	T	C	G	G	C	C	G	G	G	T	G	G	C	C	C	T	A	T	A	A	A	C	T	C	T	T	T	G	T	T	T	T	T	A	C	A	G	T	G	T	A	T	C
FUM 3 Fumina Australia	G	A	C	A	G	G	T	C	G	G	C	C	G	G	T	G	G	-	C	C	C	T	A	T	A	A	A	C	T	C	T	T	T	G	T	T	T	T	T	A	C	A	G	T	G	T	A	T	C
STA 1 Stanley Australia	-	-	-	-	G	G	T	C	G	G	C	C	G	G	-	T	G	G	C	C	C	T	A	T	A	A	A	C	T	C	T	T	T	G	T	T	T	T	T	A	C	A	G	T	G	T	A	T	C
STA 2 Stanley Australia	-	-	-	-	G	G	T	C	G	G	C	C	G	G	G	T	G	G	C	C	C	T	A	T	A	A	A	C	T	C	T	T	T	G	T	T	T	T	T	A	C	A	G	T	G	T	A	T	C
STA 3 Stanley Australia	G	A	C	A	G	G	T	C	G	G	C	C	G	G	T	G	G	G	C	C	C	T	A	T	A	A	A	C	T	C	T	T	T	G	T	T	T	T	T	A	C	A	G	T	G	T	A	T	C
BRI 1 Bright Australia	G	T	A	T	T	C	C	A	G	C	G	G	G	C	A	T	G	C	C	T	G	T	T	C	G	A	G	C	G	T	C	A	T	T	T	C	A	A	C	C	C	T	C	A	A	A	A	C	T
BRI 2 Bright Australia	G	T	A	T	T	C	C	A	G	C	G	G	G	C	A	T	G	C	C	T	G	T	T	C	G	A	G	C	G	T	C	A	T	T	T	C	A	A	C	C	C	T	C	A	A	A	A	C	T
BRI 3 Bright Australia	G	T	A	T	T	C	C	A	G	C	G	G	G	C	A	T	G	C	C	T	G	T	T	C	G	A	G	C	G	T	C	A	T	T	T	C	A	A	C	C	C	T	C	A	A	A	A	C	T
WAN 1 Wandiligong Australia	G	T	A	T	T	C	C	A	G	C	G	G	G	C	A	T	G	C	C	T	G	T	T	C	G	A	G	C	G	T	C	A	T	T	T	C	A	A	C	C	C	T	C	A	A	A	A	C	T
WAN 2 Wandiligong Australia	G	T	A	T	T	C	C	A	G	C	G	G	G	C	A	T	G	C	C	T	G	T	T	C	G	A	G	C	G	T	C	A	T	T	T	C	A	A	C	C	C	T	C	A	A	A	A	C	T
WAN 3 Wandiligong Australia	G	T	A	T	T	C	C	A	G	C	G	G	G	C	A	T	G	C	C	T	G	T	T	C	G	A	G	C	G	T	C	A	T	T	T	C	A	A	C	C	C	T	C	A	A	A	A	C	T
FUM 1 Fumina Australia	G	T	A	T	T	C	C	A	G	C	G	G	G	C	A	T	G	C	C	T	G	T	T	C	G	A	G	C	G	T	C	A	T	T	T	C	A	A	C	C	C	T	C	A	A	A	A	C	T
FUM 2 Fumina Australia	G	T	A	T	T	C	C	A	G	C	G	G	G	C	A	T	G	C	C	T	G	T	T	C	G	A	G	C	G	T	C	A	T	T	T	C	A	A	C	C	C	T	C	A	A	A	A	C	T
FUM 3 Fumina Australia	G	T	A	T	T	C	C	A	G	C	G	G	G	C	A	T	G	C	C	T	G	T	T	C	G	A	G	C	G	T	C	A	T	T	T	C	A	A	C	C	C	T	C	A	A	A	A	C	T
STA 1 Stanley Australia	G	T	A	T	T	C	C	A	G	C	G	G	G	C	A	T	G	C	C	T	G	T	T	C	G	A	G	C	G	T	C	A	T	T	T	C	A	A	C	C	C	T	C	A	A	A	A	C	T
STA 2 Stanley Australia	G	T	A	T	T	C	C	A	G	C	G	G	G	C	A	T	G	C	C	T	G	T	T	C	G	A	G	C	G	T	C	A	T	T	T	C	A	A	C	C	C	T	C	A	A	A	A	C	T
STA 3 Stanley Australia	G	T	A	T	T	C	C	A	G	C	G	G	G	C	A	T	G	C	C	T	G	T	T	C	G	A	G	C	G	T	C	A	T	T	T	C	A	A	C	C	C	T	C	A	A	A	A	C	T
[truncated: 151 more columns]

## Sheet: TUB_Aligned_Sequences
Aligned TUB sequences
BRI 1 Bright Australia	G	A	A	T	G	A	-	T	T	T	T	T	C	T	T	C	T	C	T	A	T	A	G	G	T	T	C	A	C	C	T	C	C	A	G	A	C	C	G	G	T	C	A	A	T	G	C	G	T
BRI 2 Bright Australia	G	A	A	T	G	A	-	T	T	T	T	T	C	T	T	C	T	C	T	A	T	A	G	G	T	T	C	A	C	C	T	C	C	A	G	A	C	C	G	G	T	C	A	A	T	G	C	G	T
BRI 3 Bright Australia	T	G	A	T	G	A	-	T	T	T	T	T	C	T	T	C	T	C	T	A	T	A	G	G	T	T	C	A	C	C	T	C	C	A	G	A	C	C	G	G	T	C	A	A	T	G	C	G	T
WAN 1 Wandiligong Australia	-	-	A	T	G	A	-	T	T	T	T	T	C	T	T	C	T	C	T	A	T	A	G	G	T	T	C	A	C	C	T	C	C	A	G	A	C	C	G	G	T	C	A	A	T	G	C	G	T
WAN 2 Wandiligong Australia	-	A	A	T	G	A	A	T	T	T	T	T	C	T	T	C	T	C	T	A	T	A	G	G	T	T	C	A	C	C	T	C	C	A	G	A	C	C	G	G	T	C	A	A	T	G	C	G	T
WAN 3 Wandiligong Australia	T	G	A	T	G	A	-	T	T	T	T	T	C	T	T	C	T	C	T	A	T	A	G	G	T	T	C	A	C	C	T	C	C	A	G	A	C	C	G	G	T	C	A	A	T	G	C	G	T
FUM 1 Fumina Australia	-	-	-	-	-	-	-	-	T	T	T	T	C	T	T	C	T	C	T	A	T	A	G	G	T	T	C	A	C	C	T	C	C	A	G	A	C	C	G	G	T	C	A	A	T	G	C	G	T
FUM 2 Fumina Australia	G	A	A	T	G	A	-	T	T	T	T	T	C	T	T	C	T	C	T	A	T	A	G	G	T	T	C	A	C	C	T	C	C	A	G	A	C	C	G	G	T	C	A	A	T	G	C	G	T
FUM 3 Fumina Australia	-	-	-	-	-	-	-	-	T	T	T	T	C	T	T	C	T	C	T	A	T	A	G	G	T	T	C	A	C	C	T	C	C	A	G	A	C	C	G	G	T	C	A	A	T	G	C	G	T
STA 1 Stanley Australia	-	-	A	T	G	A	-	T	T	T	T	T	C	T	T	C	T	C	T	A	T	A	G	G	T	T	C	A	C	C	T	C	C	A	G	A	C	C	G	G	T	C	A	A	T	G	C	G	T
STA 2 Stanley Australia	G	A	A	T	G	A	-	T	T	T	T	T	C	T	T	C	T	C	T	A	T	A	G	G	T	T	C	A	C	C	T	C	C	A	G	A	C	C	G	G	T	C	A	A	T	G	C	G	T
STA 3 Stanley Australia	-	A	A	T	G	A	-	T	T	T	T	T	C	T	T	C	T	C	T	A	T	A	G	G	T	T	C	A	C	C	T	C	C	A	G	A	C	C	G	G	T	C	A	A	T	G	C	G	T
BRI 1 Bright Australia	-	G	C	T	T	C	A	C	-	-	-	-	-	-	-	-	-	-	-	-	-	-	-	-	-	-	-	-	-	-	-	-	-	-	-	-	-	-	-	-	-	-	-	-	-	-	-	-	-
BRI 2 Bright Australia	-	-	-	-	-	-	-	-	-	-	-	-	-	-	-	-	-	-	-	-	-	-	-	-	-	-	-	-	-	-	-	-	-	-	-	-	-	-	-	-	-	-	-	-	-	-	-	-	-
BRI 3 Bright Australia	-	-	-	-	-	-	-	-	-	-	-	-	-	-	-	-	-	-	-	-	-	-	-	-	-	-	-	-	-	-	-	-	-	-	-	-	-	-	-	-	-	-	-	-	-	-	-	-	-
WAN 1 Wandiligong Australia	A	G	C	T	T	C	A	C	G	T	A	A	G	C	-	-	-	-	-	-	-	-	-	-	-	-	-	-	-	-	-	-	-	-	-	-	-	-	-	-	-	-	-	-	-	-	-	-	-
WAN 2 Wandiligong Australia	-	G	C	T	T	C	A	C	G	A	A	A	G	C	-	-	-	-	-	-	-	-	-	-	-	-	-	-	-	-	-	-	-	-	-	-	-	-	-	-	-	-	-	-	-	-	-	-	-
WAN 3 Wandiligong Australia	-	-	-	-	-	-	-	-	-	-	-	-	-	-	-	-	-	-	-	-	-	-	-	-	-	-	-	-	-	-	-	-	-	-	-	-	-	-	-	-	-	-	-	-	-	-	-	-	-
FUM 1 Fumina Australia	-	-	-	-	-	-	-	-	-	-	-	-	-	-	-	-	-	-	-	-	-	-	-	-	-	-	-	-	-	-	-	-	-	-	-	-	-	-	-	-	-	-	-	-	-	-	-	-	-
FUM 2 Fumina Australia	-	G	C	T	T	C	A	C	-	-	-	-	-	-	-	-	-	-	-	-	-	-	-	-	-	-	-	-	-	-	-	-	-	-	-	-	-	-	-	-	-	-	-	-	-	-	-	-	-
FUM 3 Fumina Australia	G	C	T	C	A	C	G	T	A	A	G	G	C	C	C	A	G	G	A	G	G	G	C	G	G	C	A	C	C	A	T	T	T	T	G	G	T	T	A	C	C	C	T	G	C	A	A	G	A
STA 1 Stanley Australia	-	G	C	T	T	C	A	C	G	T	A	A	-	-	-	-	-	-	-	-	-	-	-	-	-	-	-	-	-	-	-	-	-	-	-	-	-	-	-	-	-	-	-	-	-	-	-	-	-
STA 2 Stanley Australia	A	G	C	T	T	C	A	C	-	-	-	-	-	-	-	-	-	-	-	-	-	-	-	-	-	-	-	-	-	-	-	-	-	-	-	-	-	-	-	-	-	-	-	-	-	-	-	-	-
STA 3 Stanley Australia	-	G	C	T	T	C	A	C	-	-	-	-	-	-	-	-	-	-	-	-	-	-	-	-	-	-	-	-	-	-	-	-	-	-	-	-	-	-	-	-	-	-	-	-	-	-	-	-	-
[truncated: 149 more columns]
